# Supplementary material for: Detecting Movement Changes in Children with Hemiparesis after Upper Limb Therapies: A Responsiveness Analysis of a 3D Bimanual Protocol
Source: Sensors (Basel). 2023 Apr 24;23(9):4235. doi: 10.3390/s23094235 (PMC10181373; doi:10.3390/s23094235)
Supplement: Supplementary file 1 [file sensors-23-04235-s001.zip]

Archive with 3 entries (2 files):
- sensors-2313714-supplementary/
- sensors-2313714-supplementary/Figure S1.pdf
- sensors-2313714-supplementary/Supplementary File S1.pdf
